# Supplementary material for: Persistent multispecies dissemination of armA-carrying IncR plasmids among clinical and environmental bacterial populations in a Spanish veterinary hospital
Source: J Clin Microbiol. 2025 Oct 9;63(11):e00673-25. doi: 10.1128/jcm.00673-25 (PMC12607884; doi:10.1128/jcm.00673-25)
Supplement: Supplemental tables — Tables S1 to S7. [file jcm.00673-25-s0002.xlsx]

## Sheet: TableS1
Table S1: Metadata for clinical and environmental isolates collected in 2008-2022
Strain	Organism	Host	Year	Sample	BioSample
BB1097	K, pneumoniae	Cat	2009	Urine	SAMN48191238
BB1098	K, pneumoniae	Dog	2009	Urine	SAMN48191239
BB1099	K, pneumoniae	Dog	2009	Urine	SAMN48191240
BB1100	K, pneumoniae	Dog	2008	Urine	SAMN48191241
BB1101	K, pneumoniae	Cat	2009	Urine	SAMN48191242
BB1102	K, pneumoniae	Dog	2009	Urine	SAMN48191243
BB1103	K, pneumoniae	Dog	2010	Abscess	SAMN48191244
BB1600	E. hormaechei subsp. xiangfangensis	Horse	2015	Wound	SAMN48191245
BB1601	E. hormaechei subsp. xiangfangensis	Horse	2019	Wound	SAMN48191246
BB1602	E. hormaechei subsp. xiangfangensis	Horse	2019	Wound	SAMN48191247
BB1603	E. hormaechei subsp. xiangfangensis	Horse	2019	Wound	SAMN48191248
BB1610	E. hormaechei subsp. xiangfangensis	Hospital environment	2022	Floor	SAMN48191249
BB1611	E. hormaechei subsp. hoffmannii	Hospital environment	2022	Floor	SAMN48191250
BB1612	E. hormaechei subsp. hoffmannii	Hospital environment	2022	Horse feeder	SAMN48191251
BB1613	M. calida	Hospital environment	2022	Manure collector	SAMN48191252
BB1614	E. hormaechei subsp. hoffmannii	Hospital environment	2022	Manure collector	SAMN48191253
BB1615	E. hormaechei subsp. xiangfangensis	Hospital environment	2022	Manure collector	SAMN48191254
BB1616	E. hormaechei subsp. hoffmannii	Hospital environment	2022	Sink	SAMN48191255
BB1617	C. freundii	Hospital environment	2022	Sink	SAMN48191256
BB1618	E. hormaechei subsp. hoffmannii	Hospital environment	2022	Horse feeder	SAMN48191257
BB1619	E. hormaechei subsp. xiangfangensis	Hospital environment	2022	Horse feeder	SAMN48191258
BB1620	M. calida	Hospital environment	2022	Horse feeder	SAMN48191259
BB1621	E. hormaechei subsp. hoffmannii	Hospital environment	2022	Manure collector	SAMN48191260
BB1622	E. hormaechei subsp. xiangfangensis	Hospital environment	2022	Sink	SAMN48191261
BB1623	M. calida	Hospital environment	2022	Sink	SAMN48191262
BB1624	K, pneumoniae	Hospital environment	2022	Floor	SAMN48191263
BB1625	E. hormaechei subsp. xiangfangensis	Hospital environment	2022	Manure collector	SAMN48191264
BB1626	E. hormaechei subsp. hoffmannii	Hospital environment	2022	Manure collector	SAMN48191265
BB1627	K, pneumoniae	Hospital environment	2022	Sink	SAMN48191266
BB1628	E. hormaechei subsp. hoffmannii	Hospital environment	2022	Feeder	SAMN48191267

## Sheet: TableS2
Table S2: Assembly statistics for clinical and environmental genomes sequenced in this study
Strain	No. of contigs	Largest contig	N50	GC (%)	Total length
BB1097	21	5335758	5335758	57.18	5725632
BB1098	3	5413534	5413534	57.24	5687666
BB1099	3	5348737	5348737	57.3	5617968
BB1100	3	5412121	5412121	57.24	5689952
BB1101	13	4077866	4077866	57.33	5698786
BB1102	8	5339726	5339726	57.22	5695870
BB1103	27	5407947	5407947	57.19	5748984
BB1600	8	4715369	4715369	54.81	5456932
BB1601	6	4746930	4746930	54.96	5203846
BB1602	48	703897	323572	55.14	5007044
BB1603	79	695007	252718	55.0	5151397
BB1610	99	545140	155546	54.81	5361255
BB1611	75	480692	219031	54.65	4948265
BB1612	69	570489	308555	54.64	4949712
BB1613	58	534419	199758	56.27	4597813
BB1614	64	570236	308555	54.64	4953238
BB1615	5	4801248	4801248	54.94	5389544
BB1616	4	4702823	4702823	54.83	5204792
BB1617	3	5056058	5056058	51.76	5338230
BB1618	85	411393	154277	54.67	4941339
BB1619	100	776075	202507	54.84	5354374
BB1620	8	4281757	4281757	56.23	4693350
BB1621	101	299117	152134	54.69	4940905
BB1622	5	4674199	4674199	54.84	5228800
BB1623	4	4354418	4354418	56.25	4649015
BB1624	90	464119	189552	57.33	5610640
BB1625	66	633717	179291	54.87	5171464
BB1626	71	411406	209651	54.65	4947488
BB1627	3	5415722	5415722	57.24	5695036
BB1628	5	4655208	4655208	54.5	5108661

## Sheet: TableS3
Table S3: Reference genomes used for clade assignment within the Enterobacter cloacae complex
GenBank accession	Clade name	Sutton	Hoffman
NZ_CP017183.1	E. hormaechei subsp. xiangfangensis	A	VI
NZ_CP017179.1	E. hormaechei subsp. steigerwaltii	B	VIII
NZ_CP017180.1	E. hormaechei subsp. oharae	C	VII
NZ_CP017186.1	E. hormaechei subsp. hoffmannii	D	III
NZ_GL892086.1	E. hormaechei subsp. hormaechei	E	VII
NZ_GL890773.1	E. mori	F	Not reported
NC_014121.1	E. cloacae subsp. cloacae	G	XI
NZ_WJWQ01000001.1	E. cloacae subsp. dissolvens	H	XII
NZ_CP017279.1	E. ludwigii	V	V
NZ_CP011863.1	E. asburiae	I	I
NZ_JWAU01000006.1	E. cloacae complex clade K	K	Not reported
NZ_LEDN01000001.1	E. chengduensis	L	Not reported
NZ_CP017184.1	E. roggenkampii	M	IV
NZ_NPNR01000029.1	E. sichuanensis	N	Not reported
NZ_LVUF01000001.1	E. cloacae complex clade O	O	Not reported
NZ_JUZQ01000001.1	E. cloacae complex clade P	P	Not reported
NZ_CP017181.1	E. kobei	Q	II
LT992502.1	E. bugandensis	R	IX
NZ_LZEN01000001.1	E. cloacae complex clade S	S	Not reported
NZ_MTKD01000001.1	E. chuandaensis	T	Not reported
NZ_GG704872.1	E. cancerogenus	U	Not reported
NZ_LXES01000001.1	E. soli	V	Not reported

## Sheet: TableS4
Table S4: Metadata for contextual Spanish E. hormaechei ST171 and K. pneumoniae ST11 isolates
isolate	Organism	Collection date	Study accession	Isolation source	Sample accession	Host	Country	Run accession
SAMEA7853270	E. hormaechei ST171	2018-01-01	PRJEB42440	Hospital Universitario Son de Espases (Palma de Mallorca)	SAMEA7853270	Human	Spain	ERR5192116
SAMEA7962743	E. hormaechei ST171	2018-01-01	PRJEB42440	Hospital Universitario Central de Asturias (Oviedo)	SAMEA7962743	Human	Spain	ERR5216363
SAMEA7962767	E. hormaechei ST171	2018-01-01	PRJEB42440	Hospital Universitario Central de Asturias (Oviedo)	SAMEA7962767	Human	Spain	ERR5216459
SAMEA7962773	E. hormaechei ST171	2018-01-01	PRJEB42440	Hospital Universitario Central de Asturias (Oviedo)	SAMEA7962773	Human	Spain	ERR5216483
SAMEA8158470	E. hormaechei ST171	2018-01-01	PRJEB42440	Hospital Universitario Central de Asturias (Oviedo)	SAMEA8158470	Human	Spain	ERR5422781
SAMN14640104	E. hormaechei ST171	2014-02-24	PRJNA626430	Human gut	SAMN14640104	Human	Spain	SRR11585109
SAMD00055750	K. pneumoniae ST11	2010-01-01	PRJDB4948		SAMD00055750	Human	Spain	DRS040031
SAMD00055764	K. pneumoniae ST11	2011-01-01	PRJDB4948		SAMD00055764	Human	Spain	DRS040045
SAMD00055783	K. pneumoniae ST11	2012-01-01	PRJDB4948		SAMD00055783	Human	Spain	DRS040064
SAMD00055784	K. pneumoniae ST11	2012-01-01	PRJDB4948		SAMD00055784	Human	Spain	DRS040065
SAMD00055785	K. pneumoniae ST11	2012-01-01	PRJDB4948		SAMD00055785	Human	Spain	DRS040066
SAMEA110350111	K. pneumoniae ST11	2020-02-06	PRJEB54568	Human	SAMEA110350111	Human	Spain	ERS12446705
SAMEA110350112	K. pneumoniae ST11	2020-02-10	PRJEB54568	Human	SAMEA110350112	Human	Spain	ERS12446706
SAMEA111523669	K. pneumoniae ST11		PRJEB37504	Human	SAMEA111523669	Human	Spain	ERS13633651
SAMEA111523672	K. pneumoniae ST11	2015-06-02	PRJEB37504	Human	SAMEA111523672	Human	Spain	ERS13633654
SAMEA111523681	K. pneumoniae ST11		PRJEB37504	Human	SAMEA111523681	Human	Spain	ERS13633663
SAMEA111523682	K. pneumoniae ST11	2016-04-28	PRJEB37504	Human	SAMEA111523682	Human	Spain	ERS13633664
SAMEA111523684	K. pneumoniae ST11	2016-05-06	PRJEB37504	Human	SAMEA111523684	Human	Spain	ERS13633666
SAMEA111523685	K. pneumoniae ST11	2016-05-20	PRJEB37504	Human	SAMEA111523685	Human	Spain	ERS13633667
SAMEA111523693	K. pneumoniae ST11		PRJEB37504	Human	SAMEA111523693	Human	Spain	ERS13633675
SAMEA111523703	K. pneumoniae ST11	2016-07-20	PRJEB37504	Human	SAMEA111523703	Human	Spain	ERS13633685
SAMEA111523714	K. pneumoniae ST11		PRJEB37504	Human	SAMEA111523714	Human	Spain	ERS13633696
SAMEA111523715	K. pneumoniae ST11	2016-09-09	PRJEB37504	Human	SAMEA111523715	Human	Spain	ERS13633697
SAMEA111523731	K. pneumoniae ST11		PRJEB37504	Human	SAMEA111523731	Human	Spain	ERS13633713
SAMEA111523737	K. pneumoniae ST11	2016-11-19	PRJEB37504	Human	SAMEA111523737	Human	Spain	ERS13633719
SAMEA111523745	K. pneumoniae ST11	2016-12-13	PRJEB37504	Human	SAMEA111523745	Human	Spain	ERS13633727
SAMEA111523748	K. pneumoniae ST11		PRJEB37504	Human	SAMEA111523748	Human	Spain	ERS13633730
SAMEA111523752	K. pneumoniae ST11		PRJEB37504	Human	SAMEA111523752	Human	Spain	ERS13633734
SAMEA111523754	K. pneumoniae ST11	2016-12-23	PRJEB37504	Human	SAMEA111523754	Human	Spain	ERS13633736
SAMEA111523756	K. pneumoniae ST11	2016-12-27	PRJEB37504	Human	SAMEA111523756	Human	Spain	ERS13633738
SAMEA111523757	K. pneumoniae ST11	2016-12-27	PRJEB37504	Human	SAMEA111523757	Human	Spain	ERS13633739
SAMEA111523761	K. pneumoniae ST11		PRJEB37504	Human	SAMEA111523761	Human	Spain	ERS13633743
SAMEA111523769	K. pneumoniae ST11		PRJEB37504	Human	SAMEA111523769	Human	Spain	ERS13633751
SAMEA111523775	K. pneumoniae ST11	2017-02-07	PRJEB37504	Human	SAMEA111523775	Human	Spain	ERS13633757
SAMEA111523779	K. pneumoniae ST11	2015-09-22	PRJEB37504	Human	SAMEA111523779	Human	Spain	ERS13633761
SAMEA111523780	K. pneumoniae ST11	2015-09-22	PRJEB37504	Human	SAMEA111523780	Human	Spain	ERS13633762
SAMEA111523782	K. pneumoniae ST11	2015-10-04	PRJEB37504	Human	SAMEA111523782	Human	Spain	ERS13633764
SAMEA111523784	K. pneumoniae ST11	2015-10-15	PRJEB37504	Human	SAMEA111523784	Human	Spain	ERS13633766
SAMEA111523785	K. pneumoniae ST11	2015-10-27	PRJEB37504	Human	SAMEA111523785	Human	Spain	ERS13633767
SAMEA111523786	K. pneumoniae ST11	2015-11-03	PRJEB37504	Human	SAMEA111523786	Human	Spain	ERS13633768
SAMEA111523787	K. pneumoniae ST11	2015-11-04	PRJEB37504	Human	SAMEA111523787	Human	Spain	ERS13633769
SAMEA111523790	K. pneumoniae ST11	2015-12-01	PRJEB37504	Human	SAMEA111523790	Human	Spain	ERS13633772
SAMEA111523792	K. pneumoniae ST11	2015-12-08	PRJEB37504	Human	SAMEA111523792	Human	Spain	ERS13633774
SAMEA111523793	K. pneumoniae ST11	2015-12-11	PRJEB37504	Human	SAMEA111523793	Human	Spain	ERS13633775
SAMEA111523794	K. pneumoniae ST11	2015-12-15	PRJEB37504	Human	SAMEA111523794	Human	Spain	ERS13633776
SAMEA111523798	K. pneumoniae ST11	2015-12-31	PRJEB37504	Human	SAMEA111523798	Human	Spain	ERS13633780
SAMEA111523804	K. pneumoniae ST11	2016-01-13	PRJEB37504	Human	SAMEA111523804	Human	Spain	ERS13633786
SAMEA111523808	K. pneumoniae ST11	2016-01-29	PRJEB37504	Human	SAMEA111523808	Human	Spain	ERS13633790
SAMEA111523809	K. pneumoniae ST11	2016-01-27	PRJEB37504	Human	SAMEA111523809	Human	Spain	ERS13633791
SAMEA111523811	K. pneumoniae ST11	2016-02-01	PRJEB37504	Human	SAMEA111523811	Human	Spain	ERS13633793
SAMEA111523814	K. pneumoniae ST11	2016-02-08	PRJEB37504	Human	SAMEA111523814	Human	Spain	ERS13633796
SAMEA111523817	K. pneumoniae ST11	2016-02-04	PRJEB37504	Human	SAMEA111523817	Human	Spain	ERS13633799
SAMEA111523819	K. pneumoniae ST11	2014-10-08	PRJEB37504	Human	SAMEA111523819	Human	Spain	ERS13633801
SAMEA111523820	K. pneumoniae ST11	2016-02-15	PRJEB37504	Human	SAMEA111523820	Human	Spain	ERS13633802
SAMEA111523825	K. pneumoniae ST11	2016-03-02	PRJEB37504	Human	SAMEA111523825	Human	Spain	ERS13633807
SAMEA111524853	K. pneumoniae ST11	2017-10-09	PRJEB37504	Human	SAMEA111524853	Human	Spain	ERS13634835
SAMEA111524869	K. pneumoniae ST11	2017-12-21	PRJEB37504	Human	SAMEA111524869	Human	Spain	ERS13634851
SAMEA111524872	K. pneumoniae ST11	2017-12-26	PRJEB37504	Human	SAMEA111524872	Human	Spain	ERS13634854
SAMEA111524874	K. pneumoniae ST11	2017-03-28	PRJEB37504	Human	SAMEA111524874	Human	Spain	ERS13634856
SAMEA111524879	K. pneumoniae ST11	2017-12-27	PRJEB37504	Human	SAMEA111524879	Human	Spain	ERS13634861
SAMEA111524880	K. pneumoniae ST11	2017-12-29	PRJEB37504	Human	SAMEA111524880	Human	Spain	ERS13634862
SAMEA111524887	K. pneumoniae ST11	2018-01-07	PRJEB37504	Human	SAMEA111524887	Human	Spain	ERS13634869
SAMEA111524888	K. pneumoniae ST11	2018-01-10	PRJEB37504	Human	SAMEA111524888	Human	Spain	ERS13634870
SAMEA111524934	K. pneumoniae ST11	2018-12-24	PRJEB37504	Human	SAMEA111524934	Human	Spain	ERS13634916
SAMEA111547233	K. pneumoniae ST11	2020-10-07	PRJEB57245	Human	SAMEA111547233	Human	Spain	ERS13657293
SAMEA111547234	K. pneumoniae ST11	2020-10-13	PRJEB57245	Human	SAMEA111547234	Human	Spain	ERS13657294
SAMEA111547243	K. pneumoniae ST11	2020-03-14	PRJEB57245	Human	SAMEA111547243	Human	Spain	ERS13657303
SAMEA111547256	K. pneumoniae ST11	2020-09-07	PRJEB57245	Human	SAMEA111547256	Human	Spain	ERS13657316
SAMEA111547260	K. pneumoniae ST11	2020-10-10	PRJEB57245	Human	SAMEA111547260	Human	Spain	ERS13657320
SAMEA111547261	K. pneumoniae ST11	2020-05-08	PRJEB57245	Human	SAMEA111547261	Human	Spain	ERS13657321
SAMEA111547267	K. pneumoniae ST11	2020-02-12	PRJEB57245	Human	SAMEA111547267	Human	Spain	ERS13657327
SAMEA111547268	K. pneumoniae ST11	2020-02-11	PRJEB57245	Human	SAMEA111547268	Human	Spain	ERS13657328
SAMEA111547275	K. pneumoniae ST11	2020-05-12	PRJEB57245	Human	SAMEA111547275	Human	Spain	ERS13657335
SAMEA111547280	K. pneumoniae ST11	2020-05-28	PRJEB57245	Human	SAMEA111547280	Human	Spain	ERS13657340
SAMEA111547283	K. pneumoniae ST11	2020-06-02	PRJEB57245	Human	SAMEA111547283	Human	Spain	ERS13657343
SAMEA111547287	K. pneumoniae ST11	2020-09-24	PRJEB57245	Human	SAMEA111547287	Human	Spain	ERS13657347
SAMEA111547288	K. pneumoniae ST11	2020-11-04	PRJEB57245	Human	SAMEA111547288	Human	Spain	ERS13657348
SAMEA111547290	K. pneumoniae ST11	2020-12-04	PRJEB57245	Human	SAMEA111547290	Human	Spain	ERS13657350
SAMEA112322469	K. pneumoniae ST11	2013-03-06	PRJEB55414		SAMEA112322469	Human	Spain	ERS14433386
SAMEA112322470	K. pneumoniae ST11	2013-03-05	PRJEB55414		SAMEA112322470	Human	Spain	ERS14433387
SAMEA112322471	K. pneumoniae ST11	2013-03-19	PRJEB55414		SAMEA112322471	Human	Spain	ERS14433388
SAMEA112322476	K. pneumoniae ST11	2013-03-27	PRJEB55414		SAMEA112322476	Human	Spain	ERS14433393
SAMEA112322479	K. pneumoniae ST11	2013-02-25	PRJEB55414		SAMEA112322479	Human	Spain	ERS14433396
SAMEA112322494	K. pneumoniae ST11	2013-01-17	PRJEB55414		SAMEA112322494	Human	Spain	ERS14433411
SAMEA112322496	K. pneumoniae ST11	2013-03-28	PRJEB55414		SAMEA112322496	Human	Spain	ERS14433413
SAMEA112322497	K. pneumoniae ST11	2013-04-28	PRJEB55414		SAMEA112322497	Human	Spain	ERS14433414
SAMEA112322502	K. pneumoniae ST11	2013-03-01	PRJEB55414		SAMEA112322502	Human	Spain	ERS14433419
SAMEA112322504	K. pneumoniae ST11	2013-05-06	PRJEB55414		SAMEA112322504	Human	Spain	ERS14433421
SAMEA112322506	K. pneumoniae ST11	2012-03-20	PRJEB55414		SAMEA112322506	Human	Spain	ERS14433423
SAMEA112322509	K. pneumoniae ST11		PRJEB55414		SAMEA112322509	Human	Spain	ERS14433426
SAMEA112322512	K. pneumoniae ST11		PRJEB55414		SAMEA112322512	Human	Spain	ERS14433429
SAMEA112322517	K. pneumoniae ST11		PRJEB55414		SAMEA112322517	Human	Spain	ERS14433434
SAMEA113935072	K. pneumoniae ST11	2017	PRJEB63349	clinical material	SAMEA113935072	Human	Spain	ERS15929233
SAMEA113935073	K. pneumoniae ST11	2017	PRJEB63349	clinical material	SAMEA113935073	Human	Spain	ERS15929234
SAMEA113935080	K. pneumoniae ST11	2017	PRJEB63349	clinical material	SAMEA113935080	Human	Spain	ERS15929241
SAMEA113935081	K. pneumoniae ST11	2017	PRJEB63349	clinical material	SAMEA113935081	Human	Spain	ERS15929242
SAMEA113935083	K. pneumoniae ST11	2017	PRJEB63349	clinical material	SAMEA113935083	Human	Spain	ERS15929244
SAMEA113935086	K. pneumoniae ST11	2017	PRJEB63349	clinical material	SAMEA113935086	Human	Spain	ERS15929247
SAMEA113935087	K. pneumoniae ST11	2017	PRJEB63349	clinical material	SAMEA113935087	Human	Spain	ERS15929248
SAMEA113935088	K. pneumoniae ST11	2017	PRJEB63349	clinical material	SAMEA113935088	Human	Spain	ERS15929249
SAMEA113935089	K. pneumoniae ST11	2017	PRJEB63349	clinical material	SAMEA113935089	Human	Spain	ERS15929250
SAMEA113935095	K. pneumoniae ST11	2017	PRJEB63349	clinical material	SAMEA113935095	Human	Spain	ERS15929256
SAMEA113935099	K. pneumoniae ST11	2017	PRJEB63349	clinical material	SAMEA113935099	Human	Spain	ERS15929260
SAMEA113935100	K. pneumoniae ST11	2017	PRJEB63349	clinical material	SAMEA113935100	Human	Spain	ERS15929261
SAMEA113935115	K. pneumoniae ST11	2018	PRJEB63349	clinical material	SAMEA113935115	Human	Spain	ERS15929276
SAMEA113935123	K. pneumoniae ST11	2018	PRJEB63349	clinical material	SAMEA113935123	Human	Spain	ERS15929284
SAMEA113935124	K. pneumoniae ST11	2018	PRJEB63349	clinical material	SAMEA113935124	Human	Spain	ERS15929285
SAMEA113935134	K. pneumoniae ST11	2016	PRJEB63349	clinical material	SAMEA113935134	Human	Spain	ERS15929295
SAMEA113935212	K. pneumoniae ST11	2017	PRJEB63349	clinical material	SAMEA113935212	Human	Spain	ERS15929373
SAMEA113935214	K. pneumoniae ST11	2017	PRJEB63349	clinical material	SAMEA113935214	Human	Spain	ERS15929375
SAMEA113935215	K. pneumoniae ST11	2017	PRJEB63349	clinical material	SAMEA113935215	Human	Spain	ERS15929376
SAMEA113935216	K. pneumoniae ST11	2017	PRJEB63349	clinical material	SAMEA113935216	Human	Spain	ERS15929377
SAMEA113935222	K. pneumoniae ST11	2016	PRJEB63349	clinical material	SAMEA113935222	Human	Spain	ERS15929383
SAMEA113935225	K. pneumoniae ST11	2016	PRJEB63349	clinical material	SAMEA113935225	Human	Spain	ERS15929386
SAMEA113935226	K. pneumoniae ST11	2017	PRJEB63349	clinical material	SAMEA113935226	Human	Spain	ERS15929387
SAMEA113935228	K. pneumoniae ST11	2017	PRJEB63349	clinical material	SAMEA113935228	Human	Spain	ERS15929389
SAMEA113935229	K. pneumoniae ST11	2017	PRJEB63349	clinical material	SAMEA113935229	Human	Spain	ERS15929390
SAMEA113935230	K. pneumoniae ST11	2017	PRJEB63349	clinical material	SAMEA113935230	Human	Spain	ERS15929391
SAMEA113935233	K. pneumoniae ST11	2017	PRJEB63349	clinical material	SAMEA113935233	Human	Spain	ERS15929394
SAMEA113935235	K. pneumoniae ST11	2017	PRJEB63349	clinical material	SAMEA113935235	Human	Spain	ERS15929396
SAMEA113935236	K. pneumoniae ST11	2018	PRJEB63349	clinical material	SAMEA113935236	Human	Spain	ERS15929397
SAMEA113935244	K. pneumoniae ST11	2018	PRJEB63349	clinical material	SAMEA113935244	Human	Spain	ERS15929405
SAMEA113935246	K. pneumoniae ST11	2018	PRJEB63349	clinical material	SAMEA113935246	Human	Spain	ERS15929407
SAMEA113935247	K. pneumoniae ST11	2018	PRJEB63349	clinical material	SAMEA113935247	Human	Spain	ERS15929408
SAMEA113935263	K. pneumoniae ST11		PRJEB63349	clinical material	SAMEA113935263	Human	Spain	ERS15929424
SAMEA12940362	K. pneumoniae ST11	2019-02-26	PRJEB50822	Human	SAMEA12940362	Human	Spain	ERS10539159
SAMEA12940372	K. pneumoniae ST11	2019-02-21	PRJEB50822	Human	SAMEA12940372	Human	Spain	ERS10539169
SAMEA12940376	K. pneumoniae ST11	2019-02-11	PRJEB50822	Human	SAMEA12940376	Human	Spain	ERS10539173
SAMEA12940382	K. pneumoniae ST11	2019-02-20	PRJEB50822	Human	SAMEA12940382	Human	Spain	ERS10539179
SAMEA12940383	K. pneumoniae ST11	2019-03-23	PRJEB50822	Human	SAMEA12940383	Human	Spain	ERS10539180
SAMEA12940385	K. pneumoniae ST11	2019-02-13	PRJEB50822	Human	SAMEA12940385	Human	Spain	ERS10539182
SAMEA12940388	K. pneumoniae ST11	2019-03-03	PRJEB50822	Human	SAMEA12940388	Human	Spain	ERS10539185
SAMEA12940411	K. pneumoniae ST11	2019-02-18	PRJEB50822	Human	SAMEA12940411	Human	Spain	ERS10539208
SAMEA12940412	K. pneumoniae ST11	2019-02-18	PRJEB50822	Human	SAMEA12940412	Human	Spain	ERS10539209
SAMEA12940413	K. pneumoniae ST11	2019-02-19	PRJEB50822	Human	SAMEA12940413	Human	Spain	ERS10539210
SAMEA12940414	K. pneumoniae ST11	2019-03-29	PRJEB50822	Human	SAMEA12940414	Human	Spain	ERS10539211
SAMEA12940415	K. pneumoniae ST11	2019-04-08	PRJEB50822	Human	SAMEA12940415	Human	Spain	ERS10539212
SAMEA12940416	K. pneumoniae ST11	2019-04-15	PRJEB50822	Human	SAMEA12940416	Human	Spain	ERS10539213
SAMEA12940417	K. pneumoniae ST11	2019-04-24	PRJEB50822	Human	SAMEA12940417	Human	Spain	ERS10539214
SAMEA12940418	K. pneumoniae ST11	2019-04-24	PRJEB50822	Human	SAMEA12940418	Human	Spain	ERS10539215
SAMEA12940431	K. pneumoniae ST11	2019-04-18	PRJEB50822	Human	SAMEA12940431	Human	Spain	ERS10539228
SAMEA12940434	K. pneumoniae ST11	2019-04-18	PRJEB50822	Human	SAMEA12940434	Human	Spain	ERS10539231
SAMEA12940444	K. pneumoniae ST11	2019-02-12	PRJEB50822	Human	SAMEA12940444	Human	Spain	ERS10539241
SAMEA12940453	K. pneumoniae ST11	2019-03-13	PRJEB50822	Human	SAMEA12940453	Human	Spain	ERS10539250
SAMEA12940456	K. pneumoniae ST11	2019-02-20	PRJEB50822	Human	SAMEA12940456	Human	Spain	ERS10539253
SAMEA12940457	K. pneumoniae ST11	2019-02-28	PRJEB50822	Human	SAMEA12940457	Human	Spain	ERS10539254
SAMEA12940458	K. pneumoniae ST11	2019-03-09	PRJEB50822	Human	SAMEA12940458	Human	Spain	ERS10539255
SAMEA12940459	K. pneumoniae ST11	2019-03-18	PRJEB50822	Human	SAMEA12940459	Human	Spain	ERS10539256
SAMEA12940460	K. pneumoniae ST11	2019-04-18	PRJEB50822	Human	SAMEA12940460	Human	Spain	ERS10539257
SAMEA12940462	K. pneumoniae ST11	2019-04-28	PRJEB50822	Human	SAMEA12940462	Human	Spain	ERS10539259
SAMEA12940469	K. pneumoniae ST11	2019-05-03	PRJEB50822	Human	SAMEA12940469	Human	Spain	ERS10539266
SAMEA12940493	K. pneumoniae ST11	2019-03-28	PRJEB50822	Human	SAMEA12940493	Human	Spain	ERS10539290
SAMEA12940505	K. pneumoniae ST11	2019-04-30	PRJEB50822	Human	SAMEA12940505	Human	Spain	ERS10539302
SAMEA12940517	K. pneumoniae ST11	2019-03-02	PRJEB50822	Human	SAMEA12940517	Human	Spain	ERS10539314
SAMEA12940525	K. pneumoniae ST11	2019-02-09	PRJEB50822	Human	SAMEA12940525	Human	Spain	ERS10539322
SAMEA12940526	K. pneumoniae ST11	2019-02-09	PRJEB50822	Human	SAMEA12940526	Human	Spain	ERS10539323
SAMEA12940531	K. pneumoniae ST11	2019-03-09	PRJEB50822	Human	SAMEA12940531	Human	Spain	ERS10539328
SAMEA12940536	K. pneumoniae ST11	2019-04-29	PRJEB50822	Human	SAMEA12940536	Human	Spain	ERS10539333
SAMEA12940537	K. pneumoniae ST11	2019-02-15	PRJEB50822	Human	SAMEA12940537	Human	Spain	ERS10539334
SAMEA12940539	K. pneumoniae ST11	2019-03-19	PRJEB50822	Human	SAMEA12940539	Human	Spain	ERS10539336
SAMEA12940540	K. pneumoniae ST11	2019-03-26	PRJEB50822	Human	SAMEA12940540	Human	Spain	ERS10539337
SAMEA12940542	K. pneumoniae ST11	2019-04-09	PRJEB50822	Human	SAMEA12940542	Human	Spain	ERS10539339
SAMEA12940543	K. pneumoniae ST11	2019-04-10	PRJEB50822	Human	SAMEA12940543	Human	Spain	ERS10539340
SAMEA12940544	K. pneumoniae ST11	2019-04-17	PRJEB50822	Human	SAMEA12940544	Human	Spain	ERS10539341
SAMEA12940545	K. pneumoniae ST11	2019-04-24	PRJEB50822	Human	SAMEA12940545	Human	Spain	ERS10539342
SAMEA12940566	K. pneumoniae ST11	2019-02-18	PRJEB50822	Human	SAMEA12940566	Human	Spain	ERS10539363
SAMEA12940579	K. pneumoniae ST11	2019-02-27	PRJEB50822	Human	SAMEA12940579	Human	Spain	ERS10539376
SAMEA12940600	K. pneumoniae ST11	2019-02-19	PRJEB50822	Human	SAMEA12940600	Human	Spain	ERS10539397
SAMEA12940634	K. pneumoniae ST11	2019-04-05	PRJEB50822	Human	SAMEA12940634	Human	Spain	ERS10539431
SAMEA12940683	K. pneumoniae ST11	2019-02-11	PRJEB50822	Human	SAMEA12940683	Human	Spain	ERS10539480
SAMEA12940685	K. pneumoniae ST11	2019-02-14	PRJEB50822	Human	SAMEA12940685	Human	Spain	ERS10539482
SAMEA12940687	K. pneumoniae ST11	2019-02-18	PRJEB50822	Human	SAMEA12940687	Human	Spain	ERS10539484
SAMEA12940688	K. pneumoniae ST11	2019-02-18	PRJEB50822	Human	SAMEA12940688	Human	Spain	ERS10539485
SAMEA12940689	K. pneumoniae ST11	2019-02-20	PRJEB50822	Human	SAMEA12940689	Human	Spain	ERS10539486
SAMEA12940692	K. pneumoniae ST11	2019-02-26	PRJEB50822	Human	SAMEA12940692	Human	Spain	ERS10539489
SAMEA12940693	K. pneumoniae ST11	2019-02-12	PRJEB50822	Human	SAMEA12940693	Human	Spain	ERS10539490
SAMEA12940695	K. pneumoniae ST11	2019-03-05	PRJEB50822	Human	SAMEA12940695	Human	Spain	ERS10539492
SAMEA12940696	K. pneumoniae ST11	2019-03-05	PRJEB50822	Human	SAMEA12940696	Human	Spain	ERS10539493
SAMEA12940698	K. pneumoniae ST11	2019-03-21	PRJEB50822	Human	SAMEA12940698	Human	Spain	ERS10539495
SAMEA12940699	K. pneumoniae ST11	2019-03-31	PRJEB50822	Human	SAMEA12940699	Human	Spain	ERS10539496
SAMEA12940700	K. pneumoniae ST11	2019-04-09	PRJEB50822	Human	SAMEA12940700	Human	Spain	ERS10539497
SAMEA12940702	K. pneumoniae ST11	2019-05-06	PRJEB50822	Human	SAMEA12940702	Human	Spain	ERS10539499
SAMEA12940703	K. pneumoniae ST11	2019-02-11	PRJEB50822	Human	SAMEA12940703	Human	Spain	ERS10539500
SAMEA12940704	K. pneumoniae ST11	2019-02-12	PRJEB50822	Human	SAMEA12940704	Human	Spain	ERS10539501
SAMEA12940705	K. pneumoniae ST11	2019-02-18	PRJEB50822	Human	SAMEA12940705	Human	Spain	ERS10539502
SAMEA12940706	K. pneumoniae ST11	2019-02-20	PRJEB50822	Human	SAMEA12940706	Human	Spain	ERS10539503
SAMEA12940707	K. pneumoniae ST11	2019-02-25	PRJEB50822	Human	SAMEA12940707	Human	Spain	ERS10539504
SAMEA12940708	K. pneumoniae ST11	2019-02-27	PRJEB50822	Human	SAMEA12940708	Human	Spain	ERS10539505
SAMEA12940709	K. pneumoniae ST11	2019-03-12	PRJEB50822	Human	SAMEA12940709	Human	Spain	ERS10539506
SAMEA12940710	K. pneumoniae ST11	2019-03-12	PRJEB50822	Human	SAMEA12940710	Human	Spain	ERS10539507
SAMEA12940711	K. pneumoniae ST11	2019-03-20	PRJEB50822	Human	SAMEA12940711	Human	Spain	ERS10539508
SAMEA12940712	K. pneumoniae ST11	2019-03-29	PRJEB50822	Human	SAMEA12940712	Human	Spain	ERS10539509
SAMEA12940713	K. pneumoniae ST11	2019-02-26	PRJEB50822	Human	SAMEA12940713	Human	Spain	ERS10539510
SAMEA14430829	K. pneumoniae ST11	2015-09-11	PRJEB37504	Human	SAMEA14430829	Human	Spain	ERS12036987
SAMEA14430854	K. pneumoniae ST11	2017-12-19	PRJEB37504	Human	SAMEA14430854	Human	Spain	ERS12037012
SAMEA14430855	K. pneumoniae ST11	2017-03-29	PRJEB37504	Human	SAMEA14430855	Human	Spain	ERS12037013
SAMEA14430856	K. pneumoniae ST11	2018-02-01	PRJEB37504	Human	SAMEA14430856	Human	Spain	ERS12037014
SAMEA14430860	K. pneumoniae ST11	2018-04-19	PRJEB37504	Human	SAMEA14430860	Human	Spain	ERS12037018
SAMEA14430914	K. pneumoniae ST11		PRJEB37504	Human	SAMEA14430914	Human	Spain	ERS12037072
SAMEA14430916	K. pneumoniae ST11	2014-04-24	PRJEB37504	Human	SAMEA14430916	Human	Spain	ERS12037074
SAMEA14430918	K. pneumoniae ST11	2014-06-26	PRJEB37504	Human	SAMEA14430918	Human	Spain	ERS12037076
SAMEA14430921	K. pneumoniae ST11	2014-08-07	PRJEB37504	Human	SAMEA14430921	Human	Spain	ERS12037079
SAMEA14430923	K. pneumoniae ST11	2014-12-01	PRJEB37504	Human	SAMEA14430923	Human	Spain	ERS12037081
SAMEA14430925	K. pneumoniae ST11		PRJEB37504	Human	SAMEA14430925	Human	Spain	ERS12037083
SAMEA14430927	K. pneumoniae ST11		PRJEB37504	Human	SAMEA14430927	Human	Spain	ERS12037085
SAMEA1877772	K. pneumoniae ST11	2012-01-01	PRJEB1272	Wound exudate	SAMEA1877772	Human	Spain	ERS201970
SAMEA1877773	K. pneumoniae ST11	2012-01-01	PRJEB1272	Urine	SAMEA1877773	Human	Spain	ERS201950
SAMEA1877777	K. pneumoniae ST11	2012-01-01	PRJEB1272	Tracheal aspirate	SAMEA1877777	Human	Spain	ERS201979
SAMEA1877779	K. pneumoniae ST11	2012-01-01	PRJEB1272	Skin exudate	SAMEA1877779	Human	Spain	ERS201983
SAMEA1877780	K. pneumoniae ST11	2012-01-01	PRJEB1272	Urine	SAMEA1877780	Human	Spain	ERS201969
SAMEA1877788	K. pneumoniae ST11	2011-01-01	PRJEB1272	Wound exudate	SAMEA1877788	Human	Spain	ERS201959
SAMEA1877796	K. pneumoniae ST11	2012-01-01	PRJEB1272	Urine	SAMEA1877796	Human	Spain	ERS201982
SAMEA1877800	K. pneumoniae ST11	2011-01-01	PRJEB1272	Sputum	SAMEA1877800	Human	Spain	ERS201965
SAMEA1877802	K. pneumoniae ST11	2012-01-01	PRJEB1272	Urine	SAMEA1877802	Human	Spain	ERS201975
SAMEA1877804	K. pneumoniae ST11	2012-01-01	PRJEB1272	Skin exudate	SAMEA1877804	Human	Spain	ERS201972
SAMEA1877806	K. pneumoniae ST11	2012-01-01	PRJEB1272	Tracheal aspirate	SAMEA1877806	Human	Spain	ERS201980
SAMEA1877807	K. pneumoniae ST11	2012-01-01	PRJEB1272	Tracheal aspirate	SAMEA1877807	Human	Spain	ERS201985
SAMEA1877808	K. pneumoniae ST11	2011-01-01	PRJEB1272	Skin exudate	SAMEA1877808	Human	Spain	ERS201967
SAMEA1877809	K. pneumoniae ST11	2012-01-01	PRJEB1272	Urine	SAMEA1877809	Human	Spain	ERS201977
SAMEA1877819	K. pneumoniae ST11	2012-01-01	PRJEB1272	Tracheal aspirate	SAMEA1877819	Human	Spain	ERS201986
SAMEA1877820	K. pneumoniae ST11	2012-01-01	PRJEB1272	Urine	SAMEA1877820	Human	Spain	ERS201976
SAMEA1877821	K. pneumoniae ST11	2012-01-01	PRJEB1272	Urine	SAMEA1877821	Human	Spain	ERS201981
SAMEA1877823	K. pneumoniae ST11	2011-01-01	PRJEB1272	Tracheal aspirate	SAMEA1877823	Human	Spain	ERS201968
SAMEA1877827	K. pneumoniae ST11	2012-01-01	PRJEB1272	Tracheal aspirate	SAMEA1877827	Human	Spain	ERS201984
SAMEA1877828	K. pneumoniae ST11	2012-01-01	PRJEB1272	Urine	SAMEA1877828	Human	Spain	ERS201946
SAMEA1877830	K. pneumoniae ST11	2012-01-01	PRJEB1272	Tracheal aspirate	SAMEA1877830	Human	Spain	ERS201978
SAMEA1877836	K. pneumoniae ST11	2012-01-01	PRJEB1272	Tracheal aspirate	SAMEA1877836	Human	Spain	ERS201973
SAMEA1877839	K. pneumoniae ST11	2012-01-01	PRJEB1272	Tracheal aspirate	SAMEA1877839	Human	Spain	ERS201987
SAMEA1920211	K. pneumoniae ST11	2012-01-01	PRJEB1272	Urine	SAMEA1920211	Human	Spain	ERS213442
SAMEA1920212	K. pneumoniae ST11	2012-01-01	PRJEB1272	Ascitic fluid	SAMEA1920212	Human	Spain	ERS213443
SAMEA1920222	K. pneumoniae ST11	2012-01-01	PRJEB1272	Urine	SAMEA1920222	Human	Spain	ERS213452
SAMEA1920224	K. pneumoniae ST11	2012-01-01	PRJEB1272	Urine	SAMEA1920224	Human	Spain	ERS213456
SAMEA1920227	K. pneumoniae ST11	2012-01-01	PRJEB1272	Urine	SAMEA1920227	Human	Spain	ERS213458
SAMEA3538918	K. pneumoniae ST11	2013-01-01	PRJEB10018	Lower respiratory tract secrection	SAMEA3538918	Human	Spain	ERS846067
SAMEA3538919	K. pneumoniae ST11	2013-01-01	PRJEB10018	Puncture fluids	SAMEA3538919	Human	Spain	ERS846068
SAMEA3538933	K. pneumoniae ST11	2013-01-01	PRJEB10018	Wound secretion	SAMEA3538933	Human	Spain	ERS846082
SAMEA3538939	K. pneumoniae ST11	2013-01-01	PRJEB10018	Wound secretion	SAMEA3538939	Human	Spain	ERS846088
SAMEA3538940	K. pneumoniae ST11	2013-01-01	PRJEB10018	Blood	SAMEA3538940	Human	Spain	ERS846089
SAMEA3538945	K. pneumoniae ST11	2013-01-01	PRJEB10018	Blood	SAMEA3538945	Human	Spain	ERS846094
SAMEA3538947	K. pneumoniae ST11	2013-01-01	PRJEB10018	Puncture fluids	SAMEA3538947	Human	Spain	ERS846096
SAMEA3538954	K. pneumoniae ST11	2013-01-01	PRJEB10018	Urine	SAMEA3538954	Human	Spain	ERS846103
SAMEA3538956	K. pneumoniae ST11	2013-01-01	PRJEB10018	Wound secretion	SAMEA3538956	Human	Spain	ERS846105
SAMEA3538957	K. pneumoniae ST11	2013-01-01	PRJEB10018	Blood	SAMEA3538957	Human	Spain	ERS846106
SAMEA3538961	K. pneumoniae ST11	2013-12-30	PRJEB10018	Blood	SAMEA3538961	Human	Spain	ERS846110
SAMEA3538965	K. pneumoniae ST11	2014-01-01	PRJEB10018	Urine	SAMEA3538965	Human	Spain	ERS846114
SAMEA3538972	K. pneumoniae ST11	2014-01-01	PRJEB10018	Puncture fluids	SAMEA3538972	Human	Spain	ERS846121
SAMEA3649474	K. pneumoniae ST11	2014-01-01	PRJEB10018	Urine	SAMEA3649474	Human	Spain	ERS956623
SAMEA3649618	K. pneumoniae ST11	2013-01-01	PRJEB10018	Urine	SAMEA3649618	Human	Spain	ERS956767
SAMEA5226267	K. pneumoniae ST11	2011-08-01	PRJEB30771	Human	SAMEA5226267	Human	Spain	ERS3033713
SAMEA5226268	K. pneumoniae ST11	2015-01-26	PRJEB30771	Human	SAMEA5226268	Human	Spain	ERS3033714
SAMEA5226306	K. pneumoniae ST11	2016-03-18	PRJEB30771	Human	SAMEA5226306	Human	Spain	ERS3033752
SAMEA5226308	K. pneumoniae ST11	2016-04-15	PRJEB30771	Human	SAMEA5226308	Human	Spain	ERS3033754
SAMEA5226312	K. pneumoniae ST11	2016-05-05	PRJEB30771	Human	SAMEA5226312	Human	Spain	ERS3033758
SAMEA7701939	K. pneumoniae ST11		PRJEB37504		SAMEA7701939	Human	Spain	ERS5458450
SAMEA7701940	K. pneumoniae ST11		PRJEB37504		SAMEA7701940	Human	Spain	ERS5458451
SAMEA7853219	K. pneumoniae ST11	2018-01-01	PRJEB42440	Hospital Universitario Gregorio Maranon (Madrid)	SAMEA7853219	Human	Spain	ERS5599698
SAMEA7853220	K. pneumoniae ST11	2018-01-01	PRJEB42440	Hospital Universitario Gregorio Maranon (Madrid)	SAMEA7853220	Human	Spain	ERS5599699
SAMEA7853222	K. pneumoniae ST11	2018-01-01	PRJEB42440	Hospital Universitario Gregorio Maranon (Madrid)	SAMEA7853222	Human	Spain	ERS5599701
SAMEA7853223	K. pneumoniae ST11	2018-01-01	PRJEB42440	Hospital Universitario Gregorio Maranon (Madrid)	SAMEA7853223	Human	Spain	ERS5599702
SAMEA7853225	K. pneumoniae ST11	2018-01-01	PRJEB42440	Hospital Universitario Gregorio Maranon (Madrid)	SAMEA7853225	Human	Spain	ERS5599704
SAMEA7853226	K. pneumoniae ST11	2018-01-01	PRJEB42440	Hospital Universitario Gregorio Maranon (Madrid)	SAMEA7853226	Human	Spain	ERS5599705
SAMEA7853227	K. pneumoniae ST11	2018-01-01	PRJEB42440	Hospital Universitario Gregorio Maranon (Madrid)	SAMEA7853227	Human	Spain	ERS5599706
SAMEA7853232	K. pneumoniae ST11	2018-01-01	PRJEB42440	Hospital Universitario Gregorio Maranon (Madrid)	SAMEA7853232	Human	Spain	ERS5599711
SAMEA7853233	K. pneumoniae ST11	2018-01-01	PRJEB42440	Hospital Universitario Gregorio Maranon (Madrid)	SAMEA7853233	Human	Spain	ERS5599712
SAMEA7853237	K. pneumoniae ST11	2018-01-01	PRJEB42440	Hospital Universitario Gregorio Maranon (Madrid)	SAMEA7853237	Human	Spain	ERS5599716
SAMEA7853239	K. pneumoniae ST11	2018-01-01	PRJEB42440	Hospital Universitario Gregorio Maranon (Madrid)	SAMEA7853239	Human	Spain	ERS5599718
SAMEA7853240	K. pneumoniae ST11	2018-01-01	PRJEB42440	Hospital Universitario Gregorio Maranon (Madrid)	SAMEA7853240	Human	Spain	ERS5599719
SAMEA7853241	K. pneumoniae ST11	2018-01-01	PRJEB42440	Hospital Universitario Gregorio Maranon (Madrid)	SAMEA7853241	Human	Spain	ERS5599720
SAMEA7853244	K. pneumoniae ST11	2018-01-01	PRJEB42440	Hospital Puerta del Mar (Cadiz)	SAMEA7853244	Human	Spain	ERS5599723
SAMEA7853245	K. pneumoniae ST11	2018-01-01	PRJEB42440	Hospital Puerta del Mar (Cadiz)	SAMEA7853245	Human	Spain	ERS5599724
SAMEA7962730	K. pneumoniae ST11	2018-01-01	PRJEB42440	Hospital Universitario Gregorio Maranon (Madrid)	SAMEA7962730	Human	Spain	ERS5649877
SAMEA7962741	K. pneumoniae ST11	2018-01-01	PRJEB42440	Hospital Universitario Son de Espases (Palma de Mallorca)	SAMEA7962741	Human	Spain	ERS5649888
SAMEA7962783	K. pneumoniae ST11	2018-01-01	PRJEB42440	Hospital Universitario Marques de Valdecilla (Santander)	SAMEA7962783	Human	Spain	ERS5649930
SAMEA7962784	K. pneumoniae ST11	2018-01-01	PRJEB42440	Hospital Universitario Marques de Valdecilla (Santander)	SAMEA7962784	Human	Spain	ERS5649931
SAMEA7962794	K. pneumoniae ST11	2018-01-01	PRJEB42440	Hospital Universitario Valencia Tres cruces (Valencia)	SAMEA7962794	Human	Spain	ERS5649941
SAMEA7962796	K. pneumoniae ST11	2018-01-01	PRJEB42440	Hospital Universitario Valencia Tres cruces (Valencia)	SAMEA7962796	Human	Spain	ERS5649943
SAMEA7962798	K. pneumoniae ST11	2018-01-01	PRJEB42440	Hospital Universitario Valencia Tres cruces (Valencia)	SAMEA7962798	Human	Spain	ERS5649945
SAMEA7962800	K. pneumoniae ST11	2018-01-01	PRJEB42440	Hospital Universitario Valencia Tres cruces (Valencia)	SAMEA7962800	Human	Spain	ERS5649947
SAMEA7962801	K. pneumoniae ST11	2018-01-01	PRJEB42440	Hospital Universitario Valencia Tres cruces (Valencia)	SAMEA7962801	Human	Spain	ERS5649948
SAMEA7962802	K. pneumoniae ST11	2018-01-01	PRJEB42440	Hospital Universitario Valencia Tres cruces (Valencia)	SAMEA7962802	Human	Spain	ERS5649949
SAMEA7962806	K. pneumoniae ST11	2018-01-01	PRJEB42440	Hospital Universitario Valencia Tres cruces (Valencia)	SAMEA7962806	Human	Spain	ERS5649953
SAMEA8065672	K. pneumoniae ST11	2018-01-01	PRJEB42440	Hospital Universitario Gregorio Maranon (Madrid)	SAMEA8065672	Human	Spain	ERS5752843
SAMEA8065674	K. pneumoniae ST11	2018-01-01	PRJEB42440	Hospital Universitario Gregorio Maranon (Madrid)	SAMEA8065674	Human	Spain	ERS5752845
SAMEA8065675	K. pneumoniae ST11	2018-01-01	PRJEB42440	Hospital Universitario Gregorio Maranon (Madrid)	SAMEA8065675	Human	Spain	ERS5752846
SAMEA8065676	K. pneumoniae ST11	2018-01-01	PRJEB42440	Hospital Universitario Gregorio Maranon (Madrid)	SAMEA8065676	Human	Spain	ERS5752847
SAMEA8065690	K. pneumoniae ST11	2018-01-01	PRJEB42440	Hospital Puerta del Mar (Cadiz)	SAMEA8065690	Human	Spain	ERS5752861
SAMEA8065728	K. pneumoniae ST11	2018-01-01	PRJEB42440	Hospital Universitario Ramon y Cajal (Madrid)	SAMEA8065728	Human	Spain	ERS5752899
SAMEA8065729	K. pneumoniae ST11	2018-01-01	PRJEB42440	Hospital Universitario Ramon y Cajal (Madrid)	SAMEA8065729	Human	Spain	ERS5752900
SAMEA8065757	K. pneumoniae ST11	2018-01-01	PRJEB42440	Hospital Universitario Ramon y Cajal (Madrid)	SAMEA8065757	Human	Spain	ERS5752928
SAMEA8065762	K. pneumoniae ST11	2018-01-01	PRJEB42440	Hospital Universitario La Princesa (Madrid)	SAMEA8065762	Human	Spain	ERS5752933
SAMEA8065808	K. pneumoniae ST11	2018-01-01	PRJEB42440	Hospital de Guadalajara (Guadalajara)	SAMEA8065808	Human	Spain	ERS5752979
SAMEA8065817	K. pneumoniae ST11	2018-01-01	PRJEB42440	Hospital Universitario Marques de Valdecilla (Santander)	SAMEA8065817	Human	Spain	ERS5752988
SAMEA8065820	K. pneumoniae ST11	2018-01-01	PRJEB42440	Hospital Universitario Marques de Valdecilla (Santander)	SAMEA8065820	Human	Spain	ERS5752991
SAMEA8065821	K. pneumoniae ST11	2018-01-01	PRJEB42440	Hospital Universitario Marques de Valdecilla (Santander)	SAMEA8065821	Human	Spain	ERS5752992
SAMEA8065823	K. pneumoniae ST11	2018-01-01	PRJEB42440	Hospital Universitario Marques de Valdecilla (Santander)	SAMEA8065823	Human	Spain	ERS5752994
SAMEA8065824	K. pneumoniae ST11	2018-01-01	PRJEB42440	Hospital Universitario Marques de Valdecilla (Santander)	SAMEA8065824	Human	Spain	ERS5752995
SAMEA8065827	K. pneumoniae ST11	2018-01-01	PRJEB42440	Hospital Universitario Marques de Valdecilla (Santander)	SAMEA8065827	Human	Spain	ERS5752998
SAMEA8065828	K. pneumoniae ST11	2018-01-01	PRJEB42440	Hospital Universitario Marques de Valdecilla (Santander)	SAMEA8065828	Human	Spain	ERS5752999
SAMEA8065829	K. pneumoniae ST11	2018-01-01	PRJEB42440	Hospital Universitario Marques de Valdecilla (Santander)	SAMEA8065829	Human	Spain	ERS5753000
SAMEA8158441	K. pneumoniae ST11	2018-01-01	PRJEB42440	Hospital Universitario Ramon y Cajal (Madrid)	SAMEA8158441	Human	Spain	ERS5845209
SAMEA8158448	K. pneumoniae ST11	2018-01-01	PRJEB42440	Hospital Universitario La Princesa (Madrid)	SAMEA8158448	Human	Spain	ERS5845216
SAMEA8158449	K. pneumoniae ST11	2018-01-01	PRJEB42440	Hospital Universitario La Princesa (Madrid)	SAMEA8158449	Human	Spain	ERS5845217
SAMEA8158453	K. pneumoniae ST11	2018-01-01	PRJEB42440	Hospital Universitario La Princesa (Madrid)	SAMEA8158453	Human	Spain	ERS5845221
SAMEA8158461	K. pneumoniae ST11	2018-01-01	PRJEB42440	Hospital Universitario La Princesa (Madrid)	SAMEA8158461	Human	Spain	ERS5845229
SAMEA8158474	K. pneumoniae ST11	2013-01-01	PRJEB42440	Hospital Virgen de la Salud (Toledo)	SAMEA8158474	Human	Spain	ERS5845242
SAMEA8158475	K. pneumoniae ST11	2013-01-01	PRJEB42440	Hospital de Mostoles (Madrid)	SAMEA8158475	Human	Spain	ERS5845243
SAMEA8158480	K. pneumoniae ST11	2013-01-01	PRJEB42440	Hospital de Guadalajara (Guadalajara)	SAMEA8158480	Human	Spain	ERS5845248
SAMEA8158516	K. pneumoniae ST11	2014-01-01	PRJEB42440		SAMEA8158516	Human	Spain	ERS5845284
SAMEA8158517	K. pneumoniae ST11	2013-01-01	PRJEB42440		SAMEA8158517	Human	Spain	ERS5845285
SAMEA8158518	K. pneumoniae ST11	2014-01-01	PRJEB42440		SAMEA8158518	Human	Spain	ERS5845286
SAMN12911928	K. pneumoniae ST11	2013-01-01	PRJNA575837		SAMN12911928	Dog	Spain	SRS5478037
SAMN12911932	K. pneumoniae ST11	2013-01-01	PRJNA575837		SAMN12911932	Dog	Spain	SRS5478041
SAMN14640094	K. pneumoniae ST11	2012-03-22	PRJNA626430	Human gut	SAMN14640094	Human	Spain	SRS6515310
SAMN14640180	K. pneumoniae ST11	2012-04-02	PRJNA626430	Human gut	SAMN14640180	Human	Spain	SRS6515295
SAMN14640181	K. pneumoniae ST11	2012-03-28	PRJNA626430	Human gut	SAMN14640181	Human	Spain	SRS6515296
SAMN14640182	K. pneumoniae ST11	2012-04-02	PRJNA626430	Human gut	SAMN14640182	Human	Spain	SRS6515297
SAMN14640183	K. pneumoniae ST11	2012-04-16	PRJNA626430	Human gut	SAMN14640183	Human	Spain	SRS6515301
SAMN14640184	K. pneumoniae ST11	2012-06-05	PRJNA626430	Human gut	SAMN14640184	Human	Spain	SRS6515302
SAMN14640185	K. pneumoniae ST11	2012-06-26	PRJNA626430	Human gut	SAMN14640185	Human	Spain	SRS6515303
SAMN14640186	K. pneumoniae ST11	2012-07-17	PRJNA626430	Human gut	SAMN14640186	Human	Spain	SRS6515304
SAMN14640189	K. pneumoniae ST11	2016-01-18	PRJNA626430	Human gut	SAMN14640189	Human	Spain	SRS6515307
SAMN14640193	K. pneumoniae ST11	2013-11-15	PRJNA626430	Human gut	SAMN14640193	Human	Spain	SRS6515312
SAMN14640194	K. pneumoniae ST11	2014-03-14	PRJNA626430	Human gut	SAMN14640194	Human	Spain	SRS6515313
SAMN14640195	K. pneumoniae ST11	2014-11-13	PRJNA626430	Human gut	SAMN14640195	Human	Spain	SRS6515314
SAMN14640196	K. pneumoniae ST11	2014-12-09	PRJNA626430	Human gut	SAMN14640196	Human	Spain	SRS6515315
SAMN14640197	K. pneumoniae ST11	2015-01-28	PRJNA626430	Human gut	SAMN14640197	Human	Spain	SRS6515317
SAMN14640198	K. pneumoniae ST11	2015-02-24	PRJNA626430	Human gut	SAMN14640198	Human	Spain	SRS6515316
SAMN14640201	K. pneumoniae ST11	2015-04-08	PRJNA626430	Human gut	SAMN14640201	Human	Spain	SRS6515320
SAMN14640202	K. pneumoniae ST11	2014-04-22	PRJNA626430	Human gut	SAMN14640202	Human	Spain	SRS6515321
SAMN14640203	K. pneumoniae ST11	2015-08-18	PRJNA626430	Human gut	SAMN14640203	Human	Spain	SRS6515323
SAMN14640204	K. pneumoniae ST11	2015-08-21	PRJNA626430	Human gut	SAMN14640204	Human	Spain	SRS6515324
SAMN14640205	K. pneumoniae ST11	2015-09-18	PRJNA626430	Human gut	SAMN14640205	Human	Spain	SRS6515325
SAMN14640206	K. pneumoniae ST11	2015-06-05	PRJNA626430	Human gut	SAMN14640206	Human	Spain	SRS6515326
SAMN14640207	K. pneumoniae ST11	2015-06-12	PRJNA626430	Human gut	SAMN14640207	Human	Spain	SRS6515327
SAMN14640208	K. pneumoniae ST11	2015-09-11	PRJNA626430	Human gut	SAMN14640208	Human	Spain	SRS6515328
SAMN14640221	K. pneumoniae ST11	2015-07-21	PRJNA626430	Human gut	SAMN14640221	Human	Spain	SRS6515342
SAMN14640224	K. pneumoniae ST11	2014-03-21	PRJNA626430	Human gut	SAMN14640224	Human	Spain	SRS6515346
SAMN14640225	K. pneumoniae ST11	2015-09-11	PRJNA626430	Human gut	SAMN14640225	Human	Spain	SRS6515347
SAMN14640230	K. pneumoniae ST11	2015-12-18	PRJNA626430	Human gut	SAMN14640230	Human	Spain	SRS6515351
SAMN14640232	K. pneumoniae ST11	2015-12-14	PRJNA626430	Human gut	SAMN14640232	Human	Spain	SRS6515353
SAMN14640233	K. pneumoniae ST11	2015-09-24	PRJNA626430	Human gut	SAMN14640233	Human	Spain	SRS6515356
SAMN14640234	K. pneumoniae ST11	2015-09-28	PRJNA626430	Human gut	SAMN14640234	Human	Spain	SRS6515358
SAMN14640235	K. pneumoniae ST11	2014-05-05	PRJNA626430	Human gut	SAMN14640235	Human	Spain	SRS6515357
SAMN14640238	K. pneumoniae ST11	2014-05-05	PRJNA626430	Human gut	SAMN14640238	Human	Spain	SRS6515361
SAMN14640239	K. pneumoniae ST11	2015-11-06	PRJNA626430	Human gut	SAMN14640239	Human	Spain	SRS6515362
SAMN14640240	K. pneumoniae ST11	2014-05-06	PRJNA626430	Human gut	SAMN14640240	Human	Spain	SRS6515363
SAMN14640241	K. pneumoniae ST11	2015-11-23	PRJNA626430	Human gut	SAMN14640241	Human	Spain	SRS6515364
SAMN14640242	K. pneumoniae ST11	2015-10-23	PRJNA626430	Human gut	SAMN14640242	Human	Spain	SRS6515365
SAMN14640243	K. pneumoniae ST11	2015-10-26	PRJNA626430	Human gut	SAMN14640243	Human	Spain	SRS6515367
SAMN14640244	K. pneumoniae ST11	2015-11-02	PRJNA626430	Human gut	SAMN14640244	Human	Spain	SRS6515368
SAMN14640245	K. pneumoniae ST11	2015-11-06	PRJNA626430	Human gut	SAMN14640245	Human	Spain	SRS6515369
SAMN14640246	K. pneumoniae ST11	2015-11-20	PRJNA626430	Human gut	SAMN14640246	Human	Spain	SRS6515370
SAMN14640247	K. pneumoniae ST11	2015-11-27	PRJNA626430	Human gut	SAMN14640247	Human	Spain	SRS6515371
SAMN14640248	K. pneumoniae ST11	2015-10-27	PRJNA626430	Human gut	SAMN14640248	Human	Spain	SRS6515372
SAMN14640249	K. pneumoniae ST11	2015-11-23	PRJNA626430	Human gut	SAMN14640249	Human	Spain	SRS6515373
SAMN14640250	K. pneumoniae ST11	2015-12-28	PRJNA626430	Human gut	SAMN14640250	Human	Spain	SRS6515374
SAMN14640252	K. pneumoniae ST11	2014-05-06	PRJNA626430	Human gut	SAMN14640252	Human	Spain	SRS6515376
SAMN14640253	K. pneumoniae ST11	2015-11-06	PRJNA626430	Human gut	SAMN14640253	Human	Spain	SRS6515378
SAMN14640254	K. pneumoniae ST11	2015-11-20	PRJNA626430	Human gut	SAMN14640254	Human	Spain	SRS6515379
SAMN14640256	K. pneumoniae ST11	2014-05-08	PRJNA626430	Human gut	SAMN14640256	Human	Spain	SRS6515381
SAMN14640257	K. pneumoniae ST11	2015-12-10	PRJNA626430	Human gut	SAMN14640257	Human	Spain	SRS6515382
SAMN14640258	K. pneumoniae ST11	2015-12-03	PRJNA626430	Human gut	SAMN14640258	Human	Spain	SRS6515383
SAMN14640259	K. pneumoniae ST11	2015-12-11	PRJNA626430	Human gut	SAMN14640259	Human	Spain	SRS6515384
SAMN14640262	K. pneumoniae ST11	2015-12-10	PRJNA626430	Human gut	SAMN14640262	Human	Spain	SRS6515387
SAMN14640264	K. pneumoniae ST11	2016-01-13	PRJNA626430	Human gut	SAMN14640264	Human	Spain	SRS6515390
SAMN14640266	K. pneumoniae ST11	2014-05-13	PRJNA626430	Human gut	SAMN14640266	Human	Spain	SRS6515392
SAMN14640267	K. pneumoniae ST11	2016-01-18	PRJNA626430	Human gut	SAMN14640267	Human	Spain	SRS6515393
SAMN14640268	K. pneumoniae ST11	2016-01-18	PRJNA626430	Human gut	SAMN14640268	Human	Spain	SRS6515394
SAMN14640271	K. pneumoniae ST11	2016-02-19	PRJNA626430	Human gut	SAMN14640271	Human	Spain	SRS6515397
SAMN14640273	K. pneumoniae ST11	2016-02-17	PRJNA626430	Human gut	SAMN14640273	Human	Spain	SRS6515400
SAMN14640275	K. pneumoniae ST11	2016-02-25	PRJNA626430	Human gut	SAMN14640275	Human	Spain	SRS6515403
SAMN14640276	K. pneumoniae ST11	2016-03-03	PRJNA626430	Human gut	SAMN14640276	Human	Spain	SRS6515402
SAMN14640277	K. pneumoniae ST11	2016-03-17	PRJNA626430	Human gut	SAMN14640277	Human	Spain	SRS6515404
SAMN14640278	K. pneumoniae ST11	2013-10-16	PRJNA626430	Human gut	SAMN14640278	Human	Spain	SRS6515405
SAMN14640279	K. pneumoniae ST11	2014-07-09	PRJNA626430	Human gut	SAMN14640279	Human	Spain	SRS6515406
SAMN14640280	K. pneumoniae ST11	2014-07-17	PRJNA626430	Human gut	SAMN14640280	Human	Spain	SRS6515407
SAMN14640281	K. pneumoniae ST11	2014-03-21	PRJNA626430	Human gut	SAMN14640281	Human	Spain	SRS6515408
SAMN14640282	K. pneumoniae ST11	2014-08-28	PRJNA626430	Human gut	SAMN14640282	Human	Spain	SRS6515409
SAMN14640283	K. pneumoniae ST11	2014-09-03	PRJNA626430	Human gut	SAMN14640283	Human	Spain	SRS6515412
SAMN14640284	K. pneumoniae ST11	2014-09-17	PRJNA626430	Human gut	SAMN14640284	Human	Spain	SRS6515413
SAMN14640285	K. pneumoniae ST11	2014-09-04	PRJNA626430	Human gut	SAMN14640285	Human	Spain	SRS6515414
SAMN14640286	K. pneumoniae ST11	2014-11-07	PRJNA626430	Human gut	SAMN14640286	Human	Spain	SRS6515415
SAMN14640287	K. pneumoniae ST11	2014-09-05	PRJNA626430	Human gut	SAMN14640287	Human	Spain	SRS6515416
SAMN14640289	K. pneumoniae ST11	2013-11-11	PRJNA626430	Human gut	SAMN14640289	Human	Spain	SRS6515418
SAMN14640290	K. pneumoniae ST11	2013-11-15	PRJNA626430	Human gut	SAMN14640290	Human	Spain	SRS6515419
SAMN14640291	K. pneumoniae ST11	2013-11-20	PRJNA626430	Human gut	SAMN14640291	Human	Spain	SRS6515420
SAMN14640292	K. pneumoniae ST11	2013-11-23	PRJNA626430	Human gut	SAMN14640292	Human	Spain	SRS6515421
SAMN14640293	K. pneumoniae ST11	2014-03-25	PRJNA626430	Human gut	SAMN14640293	Human	Spain	SRS6515423
SAMN14640296	K. pneumoniae ST11	2014-10-23	PRJNA626430	Human gut	SAMN14640296	Human	Spain	SRS6515427
SAMN14640297	K. pneumoniae ST11	2014-10-27	PRJNA626430	Human gut	SAMN14640297	Human	Spain	SRS6515426
SAMN14640298	K. pneumoniae ST11	2014-10-23	PRJNA626430	Human gut	SAMN14640298	Human	Spain	SRS6515428
SAMN14640299	K. pneumoniae ST11	2014-10-29	PRJNA626430	Human gut	SAMN14640299	Human	Spain	SRS6515429
SAMN14640300	K. pneumoniae ST11	2014-10-30	PRJNA626430	Human gut	SAMN14640300	Human	Spain	SRS6515431
SAMN14640302	K. pneumoniae ST11	2013-11-12	PRJNA626430	Human gut	SAMN14640302	Human	Spain	SRS6515432
SAMN14640303	K. pneumoniae ST11	2013-12-23	PRJNA626430	Human gut	SAMN14640303	Human	Spain	SRS6515434
SAMN14640304	K. pneumoniae ST11	2013-12-23	PRJNA626430	Human gut	SAMN14640304	Human	Spain	SRS6515435
SAMN14640305	K. pneumoniae ST11	2014-01-16	PRJNA626430	Human gut	SAMN14640305	Human	Spain	SRS6515436
SAMN14640307	K. pneumoniae ST11	2014-03-14	PRJNA626430	Human gut	SAMN14640307	Human	Spain	SRS6515438
SAMN14640309	K. pneumoniae ST11	2014-03-24	PRJNA626430	Human gut	SAMN14640309	Human	Spain	SRS6515440
SAMN14640310	K. pneumoniae ST11	2014-04-25	PRJNA626430	Human gut	SAMN14640310	Human	Spain	SRS6515441
SAMN14640311	K. pneumoniae ST11	2014-05-03	PRJNA626430	Human gut	SAMN14640311	Human	Spain	SRS6515442
SAMN14640314	K. pneumoniae ST11	2014-08-27	PRJNA626430	Human gut	SAMN14640314	Human	Spain	SRS6515446
SAMN14640315	K. pneumoniae ST11	2014-10-02	PRJNA626430	Human gut	SAMN14640315	Human	Spain	SRS6515447
SAMN14640317	K. pneumoniae ST11	2015-03-16	PRJNA626430	Human gut	SAMN14640317	Human	Spain	SRS6515449
SAMN15344989	K. pneumoniae ST11	2015-01-01	PRJNA641166	Gut	SAMN15344989	Human	Spain	SRS6889861
SAMN15345002	K. pneumoniae ST11	2015-01-01	PRJNA641166	Gut	SAMN15345002	Human	Spain	SRS6889896
SAMN15345004	K. pneumoniae ST11	2015-01-01	PRJNA641166	Gut	SAMN15345004	Human	Spain	SRS6889898
SAMN20951455	K. pneumoniae ST11	2014-02-07	PRJNA757198	Abdominal abscess	SAMN20951455	Human	Spain	SRS9892604
SAMN20951456	K. pneumoniae ST11	2014-02-07	PRJNA757198	blood	SAMN20951456	Human	Spain	SRS9892605
SAMN20951457	K. pneumoniae ST11	2013-03-20	PRJNA757198	Skin ulcer	SAMN20951457	Human	Spain	SRS9892624
SAMN20951458	K. pneumoniae ST11	2013-02-15	PRJNA757198	urine	SAMN20951458	Human	Spain	SRS9892634
SAMN20951459	K. pneumoniae ST11	2013-02-01	PRJNA757198	Skin ulcer	SAMN20951459	Human	Spain	SRS9892646
SAMN20951460	K. pneumoniae ST11	2013-02-06	PRJNA757198	urine	SAMN20951460	Human	Spain	SRS9892901
SAMN20951461	K. pneumoniae ST11	2013-04-03	PRJNA757198	Bronchial aspirate	SAMN20951461	Human	Spain	SRS9892912
SAMN20951462	K. pneumoniae ST11	2013-03-01	PRJNA757198	blood	SAMN20951462	Human	Spain	SRS9892581
SAMN20951464	K. pneumoniae ST11	2013-03-01	PRJNA757198	blood	SAMN20951464	Human	Spain	SRS9892608
SAMN20951465	K. pneumoniae ST11	2012-04-13	PRJNA757198	sputum	SAMN20951465	Human	Spain	SRS9892603
SAMN20951466	K. pneumoniae ST11	2012-11-27	PRJNA757198	Surgical wound	SAMN20951466	Human	Spain	SRS9892606
SAMN20951467	K. pneumoniae ST11	2012-05-11	PRJNA757198	Surgical wound	SAMN20951467	Human	Spain	SRS9892616
SAMN20951468	K. pneumoniae ST11	2012-09-17	PRJNA757198	Abdominal abscess	SAMN20951468	Human	Spain	SRS9892617
SAMN20951469	K. pneumoniae ST11	2013-02-19	PRJNA757198	urine	SAMN20951469	Human	Spain	SRS9892618
SAMN20951470	K. pneumoniae ST11	2013-03-29	PRJNA757198	blood	SAMN20951470	Human	Spain	SRS9892619
SAMN20951471	K. pneumoniae ST11	2012-07-13	PRJNA757198	blood	SAMN20951471	Human	Spain	SRS9892620
SAMN20951472	K. pneumoniae ST11	2012-03-31	PRJNA757198	blood	SAMN20951472	Human	Spain	SRS9892621
SAMN20951473	K. pneumoniae ST11	2013-07-15	PRJNA757198	blood	SAMN20951473	Human	Spain	SRS9892622
SAMN20951474	K. pneumoniae ST11	2013-08-06	PRJNA757198	blood	SAMN20951474	Human	Spain	SRS9892623
SAMN20951475	K. pneumoniae ST11	2014-04-26	PRJNA757198	blood	SAMN20951475	Human	Spain	SRS9892625
SAMN20951476	K. pneumoniae ST11	2014-06-03	PRJNA757198	blood	SAMN20951476	Human	Spain	SRS9892626
SAMN20951477	K. pneumoniae ST11	2014-07-07	PRJNA757198	blood	SAMN20951477	Human	Spain	SRS9892627
SAMN20951478	K. pneumoniae ST11	2014-09-16	PRJNA757198	blood	SAMN20951478	Human	Spain	SRS9892629
SAMN20951479	K. pneumoniae ST11	2014-12-11	PRJNA757198	blood	SAMN20951479	Human	Spain	SRS9892628
SAMN20951480	K. pneumoniae ST11	2013-06-12	PRJNA757198	Rectal swab	SAMN20951480	Human	Spain	SRS9892630
SAMN20951481	K. pneumoniae ST11	2013-07-10	PRJNA757198	Rectal swab	SAMN20951481	Human	Spain	SRS9892631
SAMN20951482	K. pneumoniae ST11	2012-11-19	PRJNA757198	Rectal swab	SAMN20951482	Human	Spain	SRS9892632
SAMN20951483	K. pneumoniae ST11	2012-02-24	PRJNA757198	Rectal swab	SAMN20951483	Human	Spain	SRS9892633
SAMN20951484	K. pneumoniae ST11	2012-08-28	PRJNA757198	Pharyngeal swab	SAMN20951484	Human	Spain	SRS9892635
SAMN20951485	K. pneumoniae ST11	2012-07-27	PRJNA757198	Rectal swab	SAMN20951485	Human	Spain	SRS9892636
SAMN20951486	K. pneumoniae ST11	2013-12-04	PRJNA757198	Rectal swab	SAMN20951486	Human	Spain	SRS9892637
SAMN20951487	K. pneumoniae ST11	2014-04-08	PRJNA757198	urine	SAMN20951487	Human	Spain	SRS9892638
SAMN20951488	K. pneumoniae ST11	2014-04-21	PRJNA757198	urine	SAMN20951488	Human	Spain	SRS9892639
SAMN20951489	K. pneumoniae ST11	2014-06-11	PRJNA757198	Rectal swab	SAMN20951489	Human	Spain	SRS9892640
SAMN20951490	K. pneumoniae ST11	2014-08-29	PRJNA757198	Rectal swab	SAMN20951490	Human	Spain	SRS9892641
SAMN20951491	K. pneumoniae ST11	2014-11-06	PRJNA757198	Rectal swab	SAMN20951491	Human	Spain	SRS9892642
SAMN20951492	K. pneumoniae ST11	2014-01-16	PRJNA757198	Rectal swab	SAMN20951492	Human	Spain	SRS9892643
SAMN20951494	K. pneumoniae ST11	2013-06-11	PRJNA757198	Rectal swab	SAMN20951494	Human	Spain	SRS9892645
SAMN20951495	K. pneumoniae ST11	2013-06-20	PRJNA757198	Rectal swab	SAMN20951495	Human	Spain	SRS9892891
SAMN20951496	K. pneumoniae ST11	2013-08-05	PRJNA757198	Rectal swab	SAMN20951496	Human	Spain	SRS9892892
SAMN20951497	K. pneumoniae ST11	2013-08-05	PRJNA757198	Rectal swab	SAMN20951497	Human	Spain	SRS9892893
SAMN20951498	K. pneumoniae ST11	2013-07-09	PRJNA757198	Rectal swab	SAMN20951498	Human	Spain	SRS9892894
SAMN20951499	K. pneumoniae ST11	2013-07-22	PRJNA757198	Rectal swab	SAMN20951499	Human	Spain	SRS9892897
SAMN20951500	K. pneumoniae ST11	2013-07-22	PRJNA757198	Rectal swab	SAMN20951500	Human	Spain	SRS9892895
SAMN20951501	K. pneumoniae ST11	2015-04-06	PRJNA757198	Rectal swab	SAMN20951501	Human	Spain	SRS9892896
SAMN20951502	K. pneumoniae ST11	2013-12-02	PRJNA757198	Rectal swab	SAMN20951502	Human	Spain	SRS9892898
SAMN20951503	K. pneumoniae ST11	2013-11-25	PRJNA757198	Rectal swab	SAMN20951503	Human	Spain	SRS9892899
SAMN20951504	K. pneumoniae ST11	2014-04-12	PRJNA757198	Rectal swab	SAMN20951504	Human	Spain	SRS9892900
SAMN20951505	K. pneumoniae ST11	2014-04-12	PRJNA757198	Rectal swab	SAMN20951505	Human	Spain	SRS9892902
SAMN20951506	K. pneumoniae ST11	2013-06-10	PRJNA757198	Rectal swab	SAMN20951506	Human	Spain	SRS9892903
SAMN20951507	K. pneumoniae ST11	2013-01-28	PRJNA757198	Rectal swab	SAMN20951507	Human	Spain	SRS9892904
SAMN20951508	K. pneumoniae ST11	2013-02-08	PRJNA757198	Rectal swab	SAMN20951508	Human	Spain	SRS9892905
SAMN20951509	K. pneumoniae ST11	2014-05-20	PRJNA757198	Rectal swab	SAMN20951509	Human	Spain	SRS9892906
SAMN20951510	K. pneumoniae ST11	2014-11-07	PRJNA757198	Rectal swab	SAMN20951510	Human	Spain	SRS9892907
SAMN20951511	K. pneumoniae ST11	2013-11-18	PRJNA757198	Rectal swab	SAMN20951511	Human	Spain	SRS9892908
SAMN20951512	K. pneumoniae ST11	2013-05-13	PRJNA757198	Rectal swab	SAMN20951512	Human	Spain	SRS9892909
SAMN20951513	K. pneumoniae ST11	2013-04-22	PRJNA757198	Rectal swab	SAMN20951513	Human	Spain	SRS9892910
SAMN20951514	K. pneumoniae ST11	2013-03-04	PRJNA757198	Rectal swab	SAMN20951514	Human	Spain	SRS9892911
SAMN20951515	K. pneumoniae ST11	2013-07-15	PRJNA757198	Rectal swab	SAMN20951515	Human	Spain	SRS9892913
SAMN20951516	K. pneumoniae ST11	2013-07-30	PRJNA757198	Rectal swab	SAMN20951516	Human	Spain	SRS9892914
SAMN20951517	K. pneumoniae ST11	2013-10-14	PRJNA757198	Rectal swab	SAMN20951517	Human	Spain	SRS9892915
SAMN20951518	K. pneumoniae ST11	2013-08-26	PRJNA757198	Rectal swab	SAMN20951518	Human	Spain	SRS9892580
SAMN20951519	K. pneumoniae ST11	2013-08-19	PRJNA757198	Rectal swab	SAMN20951519	Human	Spain	SRS9892578
SAMN20951520	K. pneumoniae ST11	2014-08-01	PRJNA757198	Rectal swab	SAMN20951520	Human	Spain	SRS9892575
SAMN20951521	K. pneumoniae ST11	2014-07-04	PRJNA757198	Rectal swab	SAMN20951521	Human	Spain	SRS9892582
SAMN20951522	K. pneumoniae ST11	2014-09-05	PRJNA757198	Rectal swab	SAMN20951522	Human	Spain	SRS9892576
SAMN20951523	K. pneumoniae ST11	2014-08-29	PRJNA757198	Rectal swab	SAMN20951523	Human	Spain	SRS9892577
SAMN20951524	K. pneumoniae ST11	2014-10-06	PRJNA757198	Rectal swab	SAMN20951524	Human	Spain	SRS9892579
SAMN20951525	K. pneumoniae ST11	2014-09-19	PRJNA757198	Rectal swab	SAMN20951525	Human	Spain	SRS9892583
SAMN20951526	K. pneumoniae ST11	2014-09-24	PRJNA757198	Rectal swab	SAMN20951526	Human	Spain	SRS9892584
SAMN20951527	K. pneumoniae ST11	2014-10-03	PRJNA757198	Rectal swab	SAMN20951527	Human	Spain	SRS9892585
SAMN20951528	K. pneumoniae ST11	2012-12-21	PRJNA757198	Rectal swab	SAMN20951528	Human	Spain	SRS9892586
SAMN20951529	K. pneumoniae ST11	2013-02-15	PRJNA757198	Rectal swab	SAMN20951529	Human	Spain	SRS9892587
SAMN20951530	K. pneumoniae ST11	2012-02-15	PRJNA757198	Rectal swab	SAMN20951530	Human	Spain	SRS9892588
SAMN20951531	K. pneumoniae ST11	2013-10-31	PRJNA757198	Rectal swab	SAMN20951531	Human	Spain	SRS9892589
SAMN20951532	K. pneumoniae ST11	2013-11-11	PRJNA757198	Rectal swab	SAMN20951532	Human	Spain	SRS9892592
SAMN20951533	K. pneumoniae ST11	2013-11-18	PRJNA757198	Rectal swab	SAMN20951533	Human	Spain	SRS9892591
SAMN20951534	K. pneumoniae ST11	2014-01-07	PRJNA757198	Rectal swab	SAMN20951534	Human	Spain	SRS9892590
SAMN20951535	K. pneumoniae ST11	2013-09-02	PRJNA757198	Rectal swab	SAMN20951535	Human	Spain	SRS9892595
SAMN20951536	K. pneumoniae ST11	2014-02-17	PRJNA757198	Rectal swab	SAMN20951536	Human	Spain	SRS9892594
SAMN20951537	K. pneumoniae ST11	2014-07-07	PRJNA757198	Rectal swab	SAMN20951537	Human	Spain	SRS9892596
SAMN20951538	K. pneumoniae ST11	2014-07-15	PRJNA757198	Rectal swab	SAMN20951538	Human	Spain	SRS9892597
SAMN20951539	K. pneumoniae ST11	2014-07-15	PRJNA757198	Rectal swab	SAMN20951539	Human	Spain	SRS9892600
SAMN20951540	K. pneumoniae ST11	2014-04-22	PRJNA757198	Rectal swab	SAMN20951540	Human	Spain	SRS9892598
SAMN20951541	K. pneumoniae ST11	2014-05-12	PRJNA757198	Rectal swab	SAMN20951541	Human	Spain	SRS9892599
SAMN20951542	K. pneumoniae ST11	2013-03-01	PRJNA757198	Rectal swab	SAMN20951542	Human	Spain	SRS9892601
SAMN20951543	K. pneumoniae ST11	2013-03-01	PRJNA757198	Rectal swab	SAMN20951543	Human	Spain	SRS9892602
SAMN20951544	K. pneumoniae ST11	2013-05-28	PRJNA757198	Rectal swab	SAMN20951544	Human	Spain	SRS9892607
SAMN20951545	K. pneumoniae ST11	2015-08-03	PRJNA757198	Rectal swab	SAMN20951545	Human	Spain	SRS9892609
SAMN20951546	K. pneumoniae ST11	2015-02-17	PRJNA757198	Rectal swab	SAMN20951546	Human	Spain	SRS9892610
SAMN20951547	K. pneumoniae ST11	2013-08-13	PRJNA757198	Rectal swab	SAMN20951547	Human	Spain	SRS9892611
SAMN20951548	K. pneumoniae ST11	2014-01-08	PRJNA757198	Bronchial aspirate	SAMN20951548	Human	Spain	SRS9892612
SAMN20951549	K. pneumoniae ST11	2015-02-05	PRJNA757198	sputum	SAMN20951549	Human	Spain	SRS9892614
SAMN20951550	K. pneumoniae ST11	2015-09-30	PRJNA757198	Rectal swab	SAMN20951550	Human	Spain	SRS9892613
SAMN20951551	K. pneumoniae ST11	2015-10-19	PRJNA757198	urine	SAMN20951551	Human	Spain	SRS9892615
SAMN25244079	K. pneumoniae ST11	2019-01-01	PRJNA800400	Feces, Gull (Larus spp.)	SAMN25244079	Gull	Spain	SRS11789904
SAMN25649705	K. pneumoniae ST11	2014-03-04	PRJNA803387	Gut	SAMN25649705	Human	Spain	SRS11877951
SAMN25649718	K. pneumoniae ST11	2014-03-04	PRJNA803387	Gut	SAMN25649718	Human	Spain	SRS11877964
SAMN25649720	K. pneumoniae ST11	2014-03-04	PRJNA803387	Gut	SAMN25649720	Human	Spain	SRS11877966
SAMN25649721	K. pneumoniae ST11	2014-03-04	PRJNA803387	Gut	SAMN25649721	Human	Spain	SRS11877969
SAMN28404989	K. pneumoniae ST11	2015	PRJNA838107	Human gut	SAMN28404989	Human	Spain	SRS13006248
SAMN28404990	K. pneumoniae ST11	2015	PRJNA838107	Human gut	SAMN28404990	Human	Spain	SRS13006249
SAMN28404991	K. pneumoniae ST11	2015	PRJNA838107	Human gut	SAMN28404991	Human	Spain	SRS13006250
SAMN32542115	K. pneumoniae ST11	2022-01	PRJNA803387	Gut	SAMN32542115	Human	Spain	SRS16340519
SAMN32542124	K. pneumoniae ST11	2018-04	PRJNA803387	Gut	SAMN32542124	Human	Spain	SRS16340529
SAMN34418430	K. pneumoniae ST11	2015	PRJNA962867	Gut	SAMN34418430	Human	Spain	SRS17456378
SAMN34418431	K. pneumoniae ST11	2015	PRJNA962867	Gut	SAMN34418431	Human	Spain	SRS17456379
SAMN34418432	K. pneumoniae ST11	2015	PRJNA962867	Gut	SAMN34418432	Human	Spain	SRS17456390
SAMN34418433	K. pneumoniae ST11	2015	PRJNA962867	Gut	SAMN34418433	Human	Spain	SRS17456401
SAMN34418434	K. pneumoniae ST11	2015	PRJNA962867	Gut	SAMN34418434	Human	Spain	SRS17456403
SAMN34418435	K. pneumoniae ST11	2015	PRJNA962867	Gut	SAMN34418435	Human	Spain	SRS17456404
SAMN34418457	K. pneumoniae ST11	2015	PRJNA962867	Gut	SAMN34418457	Human	Spain	SRS17456399
SAMN34418459	K. pneumoniae ST11	2015	PRJNA962867	Gut	SAMN34418459	Human	Spain	SRS17456400

## Sheet: TableS5
Table S5: Publicly available IncR plasmids carrying blaDHA-1, qnrB4 and/or armA
Accession	Host	Location	Length	Organism	AMR genes	Predicted mobility
NZ_LT994834.1	Human	France	49311	K. pneumoniae	blaDHA-1, qnrB4	mobilizable
NZ_KT225462.1	Human	USA	50182	K. pneumoniae	blaDHA-1, qnrB4, armA	Non-mobilizable
NZ_LT994837.1	Human	France	53733	K. pneumoniae	blaDHA-1, qnrB4	mobilizable
NZ_CP039946.1	Cat	Switzerland	54251	K. pneumoniae	blaDHA-1, qnrB4	mobilizable
NZ_CP039940.1	Dog	Switzerland	54444	K. pneumoniae	blaDHA-1, qnrB4	mobilizable
NZ_CP039961.1	Nosocomial environment	Switzerland	54467	K. pneumoniae	blaDHA-1, qnrB4	mobilizable
NZ_CP039958.1	Nosocomial environment	Switzerland	54469	K. pneumoniae	blaDHA-1, qnrB4	mobilizable
NZ_CP049955.1	Cat	Switzerland	54471	K. pneumoniae	blaDHA-1, qnrB4	mobilizable
NZ_CP126333.1	Water	China	54472	C. braakii	blaDHA-1, qnrB4	mobilizable
NZ_CP039937.1	Dog	Switzerland	54473	K. pneumoniae	blaDHA-1, qnrB4	mobilizable
NZ_CP039943.1	Dog	Switzerland	54473	K. pneumoniae	blaDHA-1, qnrB4	mobilizable
NZ_LR822053.1	Water	Ghana	54473	C. youngae	blaDHA-1, qnrB4	mobilizable
NZ_CP049718.1	Dog	Switzerland	55778	K. pneumoniae	blaDHA-1, qnrB4	mobilizable
NZ_CP135472.1	Human	Canada	56135	C. freundii	blaDHA-1, qnrB4	mobilizable
NZ_CP071256.1	Outdoors environment of a veterinary clinic	Switzerland	56333	K. pneumoniae	blaDHA-1, qnrB4	mobilizable
NZ_CP039949.1	Dog	Switzerland	56374	K. pneumoniae	blaDHA-1, qnrB4	mobilizable
NZ_CP104198.1	Human	China	57644	K. pneumoniae	blaDHA-1, qnrB4	mobilizable
OX030700.1	Human	Spain	58715	K. oxytoca	blaDHA-1, qnrB4	mobilizable
NZ_LT994839.1	Human	France	59064	K. pneumoniae	blaDHA-1, qnrB4	mobilizable
NC_023314.1	Human	France	61228	K. pneumoniae	blaDHA-1, qnrB4	mobilizable
NZ_CP075287.1	Pig	China	84019	K. pneumoniae	blaDHA-1, qnrB4, armA	mobilizable

## Sheet: TableS6
Table S6: MICs for the E. hormaechei subsp. xiangfangensis ST171 isolates
	MIC (mg/L)
ID	Gentamicin	Amikacin	Kanamycin	Neomycin	Apramycin
BB1600	>1024	>1024	>1024	<2	<2
BB1601	>1024	>1024	>1024	<2	<2
BB1602	>1024	>1024	>1024	<2	<2
BB1603	>1024	>1024	>1024	<2	<2

## Sheet: TableS7
Table S7: Distribution of armA-positive Enterobacterales recovered from horse-stall surfaces
	Surface	No. of isolates	Bacterial species
Stall A
	Sink	1	K. pneumoniae ST11
	Floor	-	-
	Feeder	1	E. hormaechei subsp. hoffmannii ST1119
	Manure collector	2	E. hormaechei subsp. xiangfangensis ST182, E. hormaechei subsp. hoffmannii ST1119
Stall B
	Sink	2	E. hormaechei subsp. xiangfangensis ST182, M. calida
	Floor	1	K. pneumoniae ST11
	Feeder	3	E. hormaechei subsp. hoffmannii ST1119, E. hormaechei subsp. xiangfangensis ST3024, M. calida
	Manure collector	1	E. hormaechei subsp. hoffmannii ST1119
Stall C
	Sink	2	E. hormaechei subsp. hoffmannii ST1283, C. freundii ST8
	Floor	2	E. hormaechei subsp. hoffmannii ST1119, E. hormaechei subsp. xiangfangensis ST3024
	Feeder	1	E. hormaechei subsp. hoffmannii ST1119
	Manure collector	3	E. hormaechei subsp. hoffmannii ST1119, E. hormaechei subsp. xiangfangensis ST3024, M. calida
